# Supplementary material for: Interferon-α receptor antisense oligonucleotides reduce neuroinflammation and neuropathology in a mouse model of cerebral interferonopathy
Source: J Clin Invest. 2024 Feb 15;134(4):e169562. doi: 10.1172/JCI169562 (PMC10869178; doi:10.1172/JCI169562)
Supplement: Supporting data values [file jci-134-169562-s019.xlsx]

## Sheet: Figure 1B
Cortex	Vehicle								ASOc 300ug								ASOc 500ug								ASO1								ASO2
WT	99.45	99.6	102.18	104.35	97.99	101.56	97.31	97.57	99.08	107.65	98.71	107.11	103.87	94.48	126.5	101.36	103.92	99.14	99.13	99.79	93.97	103.85	103.14	97.81	51.25	29.96	65.7	43.71	39.5	46.68	39.59	70.26	45.37	53.44	59.88	35.17	42.08	59.05	82.08	60.44
GIFN	114.83	139.56	116.48	119.97	114.44	126.47	118.34	116.36	111.26	112.68	111.35	110.2	119.11	124.4	120.17	108.51	108.42	117.08	117.15	117.59	125.82	120.01	101.91	113.21	22.93	20.8	29.17	21.69	30.42	33.73	28.56	34.72	29.23	33.96	40.37	46.06	71.63	52	34.53	32.94
Spinal cord	Vehicle								ASOc 300ug								ASOc 500ug								ASO1								ASO2
WT	101.81	116.92	93.45	91.53	90.17	101.94	94.13	110.04	111.36	110.6	111.03	117.46	121.44	120.29	108.77	113.42	113.53	113.79	102.64	119.05	92.41	111.01	112.2	112.17	33.84	33.02	39.64	34.43	30.54	27.23	34.75	35.43	54.58	52.64	54.82	54.66	49.37	55.89	51.01
GIFN	125.31	103.5	114.41	115.92	116.23	115.82	119.68	119.98	109.13	107.14	112.19	106.42	114.01	116.27	112.64	111.12	111.15	95.53	115.4	96.94	98.13	110.89	112.74	110.57	25.85	30.88	23.51	28.77	34.88	27.56	28.02	27.44	37.56	45.95	47.97	44.96	49.34	43.49	42.45	41.39

## Sheet: Figure 1D
	Vehicle										ASOc 300										ASOc 500										ASO1										ASO2
WT	44.8721	43.1246	58.2511	73.7014	43.1234	34.7352	35.3642	58.6909			89.0207	60.2238	56.6006	55.0059	57.949	33.335	39.9092	33.5561			28.7444	39.3132	79.7849	55.16	49.3929	46.8997	64.0465	60.8502	52.8032	52.6571	58.8818	58.8818	70.3781	77.8857	80.2185	41.4032	47.07				69.9322	48.8775	83.5179	77.9404	48.4385	49.6587	39.8492	81.966
GIFN	1106.97	277.702	368.06	507.941	337.595	874.862	387.906	482.19			520.808	678.479	558.924	375.667	769.716	372.359	317.196	293.654			332.636	533.553	650.656	705.392	693.149	391.6	236.009	617.335			176.086	158.641	157	264.214	226.969	173.411	165.313	185.571	277.056		209.208	221.307	209.056	216.708	215.003	243.454

## Sheet: Figure 1E
	Vehicle								ASOc 300ug								ASO1 300 ug
WT	208.3	313.5	464.31	406.7	327.2	615.84	675.95	605.39	451.35	261.49	165.4	335.5	285.79	301.48	266.21	375.38	311.77	637.61	590.04	778.35	323.14	181.95
GIFN	3151.23	1326.3	902.38	1289.09	1469.3	1589.87	1168.77		1401.41	1099.67	1581.45	917.37	1265.61	705.04	1885.13	1894.11	978.85	994.8	398.5	73.31	769.86	620.57	581.79
	Veh								ASOc 500ug								ASO2 500ug
WT	228.07	279.21	434.65	350.4	316.43	564.61	583.81	559.3	334.04	201.48	449.83	352.5	367.35	735.75	599.61	524.21	268.31	481.94	170.26	430.8	34.64	985.22	310.65	167.82
GIFN	2899.45	1181.56	885.8	1195.96	1589.86	1370.86	1059.18		1791.4	2382.15	1220.51	1131.54	887.15	1114.83	1525.4	973.31	1393.43	552.34	1070.83	900.76	251.04	288.33	655.33	567.95

## Sheet: Figure 2A
Isg15	WT									GIFN
Vehicle	28.9055	23.2873	18.8652	17.9235	11.0002	17.0886	20.0452	23.2177	22.7738	676.264	618.042	609.178	748.108	814.152	867.761	779.497	764.29
ASOc (300ug)	12.5655	23.1488	27.5737	34.0843	23.6493	20.1135	32.0497	45.2727		711.593	572.789	630.11	683.099	562.502	707.356	831.4	626.812
ASOc (500ug)	21.5127	55.8353	22.5221	19.008	23.835	11.9507	22.1446	20.0974		419.298	511.899	630.91	560.255	578.754	706.819	597.052	551.999
ASO1 (300 ug)	26.9606	19.0491	30.6401	21.401	19.4902	35.3398	22.6116			212.386	174.683	332.025	261.676	262.553	245.258	255.271	307.483	387.372
ASO2 (500ug)	25.71	17.359	18.1338	15.7416	28.5715	32.3705	31.2754	17.3617	12.8364	234.412	210.063	232.694	336.352	303.538	294.371
Irf7	WT									GIFN
Vehicle	0.947414	1.99386	1.06558	1.00642	1.25256	0.626434	2.52952	1.10061	0.50862	67.3746	31.2357	40.1663	52.6494	60.3471	67.8746	54.4453	74.6567
ASOc (300ug)	2.85961	0.937832	3.00747	4.84235	0.93413	0.930139	0.725489	2.046		70.34	79.7588	91.0425	74.3939	100.81	107.797	78.293	96.1688
ASOc (500ug)	0	3.53356	2.92641	1.24846	0.338121	0.659246	1.98445	0.40779		55.1867	61.2351	65.866	65.8001	72.0244	71.8717	51.9486	55.076
ASO1 (300 ug)	0	0.171482	0.418117	2.06503	0.553045	0	3.90787			24.7053	29.4672	20.8024	20.4719	34.0515	34.0881	11.7891	27.825	37.1575
ASO2 (500ug)	0.91101	0.831438	1.53699	0	1.65716	2.89948	0.935419	1.66956	0.905944	29.1809	26.6934	15.992	24.9328	17.3222	23.0031
Stat1	WT									GIFN
Vehicle	11.1079	6.89534	8.59327	9.53297	10.1054	11.0972	10.9612	9.82501	6.61206	240.808	206.685	179.169	198.318	229.577	234.915	194.722	235.228
ASOc (300ug)	20.9705	8.12787	12.2026	6.05294	13.4092	10.0355	12.3333	10.23		201.318	248.461	216.003	243.179	187.929	229.999	157.689	178.318
ASOc (500ug)	9.20038	26.855	10.2424	8.7392	8.28396	11.6467	12.591	12.0813		194.551	176.44	209.479	206.379	172.422	223.886	166.171	174.363
ASO1 (300 ug)	12.0722	6.89872	12.5435	4.90443	10.2658	8.18639	8.59731			142.73	92.0059	84.3372	89.2488	102.36	112.532	107.892	103.918	119.995
ASO2 (500ug)	12.7541	6.527	8.45347	8.25738	9.94294	8.18687	6.16233	11.1304	12.4015	110.713	122.027	111.943	138.126	106.463	139.744

## Sheet: Figure 2B
	WT										GIFN
Vehicle	0.993463	1.08694	0.820254	0.885037	1.11884	0.886606	0.939461	1.38227	0.827214		29.987	25.1035	23.3449	33.7368	26.2094	29.6398	30.9578	35.1812
ASOc (300ug)	0.917095	1.42164	1.56633	1.23214	0.678839	0.852951	1.46544	1.08099			32.7923	28.7884	40.6369	26.0121	24.22	29.2764	20.8053	30.3883
ASOc (500ug)	2.14391	1.15165	1.31449	0.775129	0.811808	0.41166	0.745521	2.25201			18.4249	19.8684	25.0713	21.6853	18.1915	27.8253	15.9929	16.4142
ASO1 (300 ug)	0.950885	0.830564	1.15551	0.821267	1.18616	1.71422	0.975341				12.5487	5.67835	9.53885	6.1801	4.98452	10.9381	7.08666	9.27155	9.49789
ASO2 (500ug)	1.08285	0.958831	1.81711	1.15178	1.07497	0.920474	0.884372	1.25797	0.903059		5.51214	10.0784	10.3113	10.9299	9.14424	7.56908

## Sheet: Figure 2D
	Vehicle:GIFN/WT	GIFN:ASO1/ASOc	GIFN:ASO2/ASOc
Role of Hypercytokinemia/hyperchemokinemia in the Pathogenesis of Influenza	4.379	-4.243	-3.464
SLE In T Cell Signaling Pathway	2.982	-1	-1.732
Necroptosis Signaling Pathway	3.5	-1.414	-2
Activation of IRF by Cytosolic PRR	2.111	-2.121	-2.121
Role of PRR in Recognition of Bacteria and Viruses	2.714	-2.449	-2
Death Receptor Signaling	3	-2	-2
Dendritic Cell Maturation	3.962	-1.633	-3.162
T Cell Receptor Signaling	3.873	-1	-3
Neuroinflammation Signaling Pathway	2.887	-1.897	-3
Role of PKR in Interferon Induction and Antiviral Response	3.873	-2.646	-2.828
Interferon Signaling	2.887	-2.828	-3.162
SLE In B Cell Signaling Pathway	3.273	-2.887	-3.317

## Sheet: Figure 3B
Cortex	Vehicle+Vehicle								ASOc+ASOc								Vehicle+ASOc								ASO1+ASO1								Vehicle+ASO1
WT	106.618	77.5248	106.843	79.2387	95.2035	111.949	93.333	129.29	131.144	109.228	190.031	129.614	120.083	142.899	145.532	87.8673	101.829	95.4522	71.199	215.183	175.063	135.718	155.019		43.8066	33.1886	58.1797	43.1378	32.6465	47.5673			95.0965	92.6642	59.8961	46.0851	48.0452	42.513	50.4136	83.9515
GIFN	205.558	101.954	132.049	85.1997	102.946	131.28	127.553		81.1648	123.255	74.2333	127.658	109.085	114.725	157.117	139.946	189.189	205.4	196.853	129.023	160.037	176.492			35.308	23.3366	24.1267	56.8732	24.909	32.5074	24.4747	35.1589	22.9786	41.4632	30.6451	32.5964	27.1536	20.1517	49.4842
Spinal cord	Vehicle+Vehicle								ASOc+ASOc								Vehicle+ASOc								ASO1+ASO1								Vehicle+ASO1
WT	83.7968	63.4168	92.7894	92.8427	87.9438	107.51	128.457	143.244	118.228	118.596	98.8816	69.9806	73.2072	81.2795	71.2008	103.55	89.0201	112.359	155.375	110.257	264.944	90.2171	111.259		25.7292	20.1922	24.7409	42.8653	34.8024	37.1908			51.6526	35.5602	59.603	34.9157	44.2798	33.8506	38.0541	44.7243
GIFN	125.259	147.831	120.649	116.201	104.135	138.28	94.0863		136.571	164.874	149.966	169.803	92.9788	73.8425	76.3102	104.201	89.4921	81.2295	192.958	76.2098	36.912	118.671			27.211	37.1489	34.7296	28.0255	22.8517	55.1917	21.8886	22.9484	16.1059	40.8507	46.4066	43.4254	29.5573	51.016	86.9779

## Sheet: Figure 3C
1st Dose		2nd Dose
WT:Vehicle	GIFN:Vehicle	GIFN:Vehicle+Vehicle	GIFN:Vehicle+ASO1	GIFN:ASO1+ASO1
56.598	323.387	236.399	148.399	122.028
94.376	186.18	180.492	99.4958	80.9759
124.57	207.285	130.064	92.1492	109.846
97.9194	176.913	109.048	65.7028	98.8336
72.0443	173.758	186.057	56.0143
73.168			77.8116
84.225
116.68
79.23
96.653
204.536

## Sheet: Figure 4A
WT - Vehicle+Vehicle	GIFN - Vehicle+Vehicle	WT - ASOc+ASOc	GIFN - ASOc+ASOc	WT - ASO1+ASO1	GIFN - ASO1+ASO1	GIFN - Vehicle+ASO1	GIFN - Vehicle
60.4	630	24.7	237	50	150	213	131
64.2	402	22.2	465	59.5	244	181	326
22.2	555	33.3	268	75.2	148	153	159
50.7	1100	42.6	264	113	139	130	282
58	693	92.6	493	45.4	112	228	291
45.5	141	37.6	478	44.1	192	133	296
17	149	217	799		111	140	527
25.8		22	753		135

## Sheet: Figure 4D
WT - Vehicle+Vehicle	GIFN - Vehicle+Vehicle	WT - ASOc+ASOc	GIFN - ASOc+ASOc	WT - ASO1+ASO1	GIFN - ASO1+ASO1	GIFN - Vehicle+ASO1
118.45	190.91	110.76	210.25	102.79	144.26	132.56
106.12	222.89	87.09	168.51	111.27	159.08	145.19
98.81	233.54	82.06	164.41	100.67	167.88	167.41
99.2	192.11	94.99	203.97	103.44	150.46	154.18
102.35	223.2	105.48	175.81	103.95	177.48	157.41
94.54	161.48	107.96	196.34	97.13	141.76	171.53
109.15	181.2	122.24	252.33		154.86	198.95
96.95		105.24	202.03		128.1

[truncated: 9 more sheets: Figure S2B, Figure S2C, Figure S3B, Figure S3C, Figure S4B, Figure S5B, Figure S5C, Figure S6B, Figure S6C]
